# Supplementary material for: Development of Coarse-Grained Models for Poly(4-vinylphenol) and Poly(2-vinylpyridine): Polymer Chemistries with Hydrogen Bonding
Source: Polymers (Basel). 2020 Nov 23;12(11):2764. doi: 10.3390/polym12112764 (PMC7709027; doi:10.3390/polym12112764)
Supplement: Supplementary file 1 [file polymers-12-02764-s001.zip]

Archive with 1 entries (1 files):
- polymers-969878-supplementary.docx
